# Supplementary material for: Effects of Na+ channel blockers on the restitution of refractory period, conduction time, and excitation wavelength in perfused guinea-pig heart
Source: PLoS One. 2017 Feb 23;12(2):e0172683. doi: 10.1371/journal.pone.0172683 (PMC5322976; doi:10.1371/journal.pone.0172683)
Supplement: S1 File — (XLSX) [file pone.0172683.s001.xlsx]

## Sheet: Sheet1
Flecainide data
								Basal ERP values
S1-S1 =	550 ms	500 ms	480 ms	460 ms	440 ms	420 ms	400 ms	380 ms	360 ms	340 ms	320 ms	300 ms	280 ms	260 ms	240 ms	220 ms	200 ms	190 ms	180 ms	170 ms
	175	175	175	175	175	175	175	175	175	175	170	170	165	165	160	155	150	145	145	140
	175	175	175	175	175	175	175	175	175	175	170	170	170	170	165	160	155	145	140	135
	170	170	170	170	170	165	170	170	170	165	165	165	160	155	150	145	145	140	135	135
	180	180	175	175	170	170	165	165	160	160	160	155	155	150	150	145	140	135	130	125
	180	175	175	175	175	175	175	175	175	170	170	170	170	165	160	155	150	145	140	135
	160	165	165	165	165	165	165	160	160	160	160	160	160	155	150	150	145	145	140	135
	155	155	155	155	155	155	155	150	150	150	150	150	145	140	135	130	125	125	125	120
	160	160	165	165	165	165	160	160	160	160	160	160	155	155	150	145	140	135	130	125
								Flecainide-induced ERP values
S1-S1 =	550 ms	500 ms	480 ms	460 ms	440 ms	420 ms	400 ms	380 ms	360 ms	340 ms	320 ms	300 ms	280 ms	260 ms	240 ms	220 ms	200 ms	190 ms
	185	190	190	190	190	190	190	190	190	190	190	185	185	180	180	175	170	170
	185	185	185	185	185	185	185	185	185	185	185	185	180	180	175	175	170	165
	185	185	185	185	185	185	180	180	180	180	180	180	175	175	170	165	160	155
	185	185	180	180	180	180	175	175	175	175	175	175	175	170	165	165	160	155
	180	180	180	180	180	180	180	180	180	175	175	175	170	170	170	165	160	155
	170	170	170	170	170	170	170	165	165	165	165	165	165	160	160	155	150	145
	180	180	180	180	185	185	185	185	185	185	180	180	175	175	170	165	160	160
	185	180	180	180	175	175	175	175	175	175	170	170	170	165	165	160	160	160
								Basal LV-to-RV conduction time values
S1-S1 =	550 ms	500 ms	480 ms	460 ms	440 ms	420 ms	400 ms	380 ms	360 ms	340 ms	320 ms	300 ms	280 ms	260 ms	240 ms	220 ms	200 ms	190 ms	180 ms	170 ms
	11	11	11	11	11	11	11	11	11	11	11	11	11	11	11	11	11	11	11	11
	10	10	11	11	11	11	11	11	11	11	11	11	11	11	11	11	11	11	11	11
	11	11	11	11	11	11	11	11	11	11	11	11	11	12	12	12	12	12	12	12
	17	17	17	17	17	16	16	16	16	16	16	16	17	16	16	16	16	17	17	17
	11	11	11	11	12	12	12	12	11	11	11	11	11	11	12	12	12	12	12	12
	11	11	11	11	11	11	11	11	11	11	11	11	11	12	11	11	11	11	11	11
	11	11	10	10	10	10	11	11	11	11	11	11	11	11	11	11	11	11	11	11
	13	12	13	13	13	13	13	13	13	13	13	13	13	13	13	13	13	13	13	13
							Flecainide-induced LV-to-RV conduction time values
S1-S1 =	550 ms	500 ms	480 ms	460 ms	440 ms	420 ms	400 ms	380 ms	360 ms	340 ms	320 ms	300 ms	280 ms	260 ms	240 ms	220 ms	200 ms	190 ms
	15	15	16	15	16	17	17	17	17	17	17	17	17	17	18	20	21	21
	15	15	15	15	15	15	15	15	15	15	15	14	14	14	14	15	16	17
	11	11	12	12	13	13	13	13	13	13	13	13	13	13	14	15	16	17
	16	16	16	16	16	16	17	17	17	17	17	17	17	18	18	19	21	22
	18	18	18	18	20	20	20	20	21	20	21	20	21	21	22	22	22	23
	14	14	14	14	14	14	14	13	13	13	13	14	15	15	15	15	16	17
	20	20	21	22	23	23	23	23	23	23	22	23	23	23	23	24	25	27
	16	16	16	16	16	16	16	17	17	17	18	18	18	18	18	18	19	20
								Basal relative EW values
S1-S1 =	550 ms	500 ms	480 ms	460 ms	440 ms	420 ms	400 ms	380 ms	360 ms	340 ms	320 ms	300 ms	280 ms	260 ms	240 ms	220 ms	200 ms	190 ms	180 ms	170 ms
	15.9	15.9	15.9	15.9	15.9	15.9	15.9	15.9	15.9	15.9	15.4	15.4	15.0	15.0	14.5	14.0	13.6	13.1	13.1	12.7
	17.5	17.5	15.9	15.9	15.9	15.9	15.9	15.9	15.9	15.9	15.4	15.4	15.4	15.4	15.0	14.5	14.0	13.1	12.7	12.2
	15.4	15.4	15.4	15.4	15.4	15.0	15.4	15.4	15.4	15.0	15.0	15.0	14.5	12.9	12.5	12.0	12.0	11.6	11.2	11.2
	10.5	10.5	10.3	10.3	10.0	10.6	10.3	10.3	10.0	10.0	10.0	9.6	9.1	9.3	9.3	9.0	8.7	7.9	7.6	7.3
	16.3	15.9	15.9	15.9	14.5	14.5	14.5	14.5	15.9	15.4	15.4	15.4	15.4	15.0	13.3	12.9	12.5	12.0	11.6	11.2
	14.5	15.0	15.0	15.0	15.0	15.0	15.0	14.5	14.5	14.5	14.5	14.5	14.5	12.9	13.6	13.6	13.1	13.1	12.7	12.2
	14.0	14.0	15.5	15.5	15.5	15.5	14.0	13.6	13.6	13.6	13.6	13.6	13.1	12.7	12.2	11.8	11.3	11.3	11.3	10.9
	12.3	13.3	12.7	12.6	12.6	12.6	12.3	12.3	12.3	12.3	12.3	12.3	11.9	11.9	11.5	11.1	10.7	10.3	10.0	9.6
								Flecainide-induced relative EW values
S1-S1 =	550 ms	500 ms	480 ms	460 ms	440 ms	420 ms	400 ms	380 ms	360 ms	340 ms	320 ms	300 ms	280 ms	260 ms	240 ms	220 ms	200 ms	190 ms
	12.3	12.6	11.8	12.6	11.8	11.1	11.1	11.1	11.1	11.1	11.1	11.1	11.1	10.5	10.0	8.7	8.0	8.0
	12.3	12.3	12.3	12.3	12.3	12.3	12.3	12.3	12.3	12.3	12.3	13.2	12.8	12.8	12.5	11.6	10.6	9.7
	16.8	16.8	15.4	15.4	14.2	14.2	13.8	13.8	13.8	13.8	13.8	13.8	13.4	13.4	12.1	11.0	10.0	9.1
	11.5	11.5	11.2	11.2	11.2	11.2	10.2	10.2	10.2	10.2	10.2	10.2	10.2	9.4	9.1	8.6	7.6	7.0
	10.0	10.0	10.0	10.0	9.0	9.0	9.0	9.0	8.5	8.7	8.3	8.3	8.0	8.0	7.7	7.5	7.2	6.7
	12.1	12.1	12.1	12.1	12.1	12.1	12.1	12.6	12.6	12.6	12.6	11.7	11.0	10.6	10.6	10.3	9.3	8.5
	9.0	9.0	8.5	8.1	8.0	8.0	8.0	8.0	8.0	8.0	8.1	7.8	7.6	7.6	7.3	6.8	6.4	5.9
	11.5	11.2	11.2	11.2	10.9	10.9	10.9	10.2	10.2	10.2	9.4	9.4	9.4	9.1	9.1	8.8	8.4	8.0

## Sheet: Sheet2
Quinidine data
								Basal ERP values
S1-S1 =	550 ms	500 ms	480 ms	460 ms	440 ms	420 ms	400 ms	380 ms	360 ms	340 ms	320 ms	300 ms	280 ms	260 ms	240 ms	220 ms	200 ms	190 ms	180 ms	170 ms
	160	165	165	165	165	165	165	165	160	160	160	155	155	150	145	145	140	135	135	130
	175	175	175	175	175	175	175	170	170	165	165	160	160	160	155	150	150	145	140	140
	165	160	165	165	165	165	165	160	160	160	160	155	155	155	155	150	140	135	130	125
	180	180	180	180	180	180	180	175	175	175	175	170	170	165	160	155	150	145	140	135
	170	170	165	165	165	165	165	165	160	160	160	160	155	150	145	145	135	135	130	125
	165	165	165	165	160	160	160	160	160	160	160	160	160	155	145	145	140	140	135	130
	160	160	160	160	160	155	155	155	155	155	155	155	150	145	145	140	135	135	130	125
	155	155	155	155	150	150	150	150	150	145	145	145	140	140	135	125	125	125	120	120
								Quinidine-induced ERP values
S1-S1 =	550 ms	500 ms	480 ms	460 ms	440 ms	420 ms	400 ms	380 ms	360 ms	340 ms	320 ms	300 ms	280 ms	260 ms	240 ms	220 ms	200 ms	190 ms
	195	195	190	190	190	190	190	190	190	185	185	185	180	175	170	160	155	150
	175	175	175	175	175	175	175	175	170	165	165	165	160	160	160	155	155	150
	190	190	190	190	190	185	185	185	185	180	180	180	175	170	165	160	160	155
	195	195	195	195	195	195	190	190	190	190	185	185	180	175	175	170	165	160
	180	180	175	175	175	175	175	170	170	165	165	165	160	155	150	145	145	140
	175	175	175	175	175	175	175	175	170	170	165	160	155	150	145	145	145	140
	190	185	185	185	185	185	185	185	180	175	170	170	170	165	160	155	150	145
	165	165	165	165	165	165	165	165	165	165	165	165	160	160	155	150	145	145
								Basal LV-to-RV conduction time values
S1-S1 =	550 ms	500 ms	480 ms	460 ms	440 ms	420 ms	400 ms	380 ms	360 ms	340 ms	320 ms	300 ms	280 ms	260 ms	240 ms	220 ms	200 ms	190 ms	180 ms	170 ms
	12	12	12	12	12	12	12	12	12	12	12	12	12	11	11	11	11	12	12	12
	12	12	12	12	12	12	12	12	12	12	12	12	12	12	12	12	12	12	12	12
	11	11	11	11	12	12	12	12	12	12	12	12	12	12	12	12	12	11	11	11
	13	13	13	13	13	13	13	13	13	13	13	13	13	13	13	13	13	13	13	13
	18	18	18	18	18	18	18	18	18	18	18	18	18	18	17	17	17	17	17	16
	11	11	11	11	11	11	11	11	11	11	12	11	11	11	11	11	11	11	11	11
	11	11	11	11	11	11	11	11	11	11	11	11	11	11	11	11	11	11	11	11
	18	18	18	18	18	18	18	18	18	18	18	18	18	18	17	17	17	17	17	17
							Quinidine-induced LV-to-RV conduction time values
S1-S1 =	550 ms	500 ms	480 ms	460 ms	440 ms	420 ms	400 ms	380 ms	360 ms	340 ms	320 ms	300 ms	280 ms	260 ms	240 ms	220 ms	200 ms	190 ms
	15	14	14	14	14	14	14	14	14	14	14	15	15	16	16	17	18	18
	15	15	14	14	14	15	15	15	15	15	15	15	15	15	16	16	17	18
	14	14	14	14	14	14	14	15	15	15	15	15	15	15	15	16	17	18
	21	22	22	22	22	22	22	22	22	22	22	22	23	23	23	23	24	24
	24	24	24	24	24	24	24	24	24	24	24	24	24	24	24	24	25	25
	14	14	14	14	15	15	15	15	15	15	15	15	15	15	16	16	17	18
	14	14	15	14	15	15	15	15	15	14	15	15	15	15	15	16	17	18
	21	21	22	22	22	22	22	22	22	22	22	22	22	22	23	23	24	24
								Basal relative EW values
S1-S1 =	550 ms	500 ms	480 ms	460 ms	440 ms	420 ms	400 ms	380 ms	360 ms	340 ms	320 ms	300 ms	280 ms	260 ms	240 ms	220 ms	200 ms	190 ms	180 ms	170 ms
	13.3	13.7	13.7	13.7	13.7	13.7	13.7	13.7	13.3	13.3	13.3	12.9	12.9	13.6	13.1	13.1	12.7	11.2	11.2	10.8
	14.5	14.5	14.5	14.5	14.5	14.5	14.5	14.1	14.1	13.7	13.7	13.3	13.3	13.3	12.9	12.5	12.5	12.0	11.6	11.6
	15.0	14.5	15.0	15.0	13.7	13.7	13.7	13.3	13.3	13.3	13.3	12.9	12.9	12.9	12.9	12.5	11.6	12.2	11.8	11.3
	13.8	13.8	13.8	13.8	13.8	13.8	13.8	13.4	13.4	13.4	13.4	13.0	13.0	12.6	12.3	11.9	11.5	11.1	10.7	10.3
	9.4	9.4	9.1	9.1	9.1	9.1	9.1	9.1	8.8	8.8	8.8	8.8	8.6	8.3	8.5	8.5	7.9	7.9	7.6	7.8
	15.0	15.0	15.0	15.0	14.5	14.5	14.5	14.5	14.5	14.5	13.3	14.5	14.5	14.0	13.1	13.1	12.7	12.7	12.2	11.8
	14.5	14.5	14.5	14.5	14.5	14.0	14.0	14.0	14.0	14.0	14.0	14.0	13.6	13.1	13.1	12.7	12.2	12.2	11.8	11.3
	8.6	8.6	8.6	8.6	8.3	8.3	8.3	8.3	8.3	8.0	8.0	8.0	7.7	7.7	7.9	7.3	7.3	7.3	7.0	7.0
								Quinidine-induced relative EW values
S1-S1 =	550 ms	500 ms	480 ms	460 ms	440 ms	420 ms	400 ms	380 ms	360 ms	340 ms	320 ms	300 ms	280 ms	260 ms	240 ms	220 ms	200 ms	190 ms
	13.0	13.9	13.5	13.5	13.5	13.5	13.5	13.5	13.5	13.2	13.2	12.3	12.0	10.9	10.6	9.4	8.6	8.3
	11.6	11.6	12.5	12.5	12.5	11.6	11.6	11.6	11.3	11.0	11.0	11.0	10.6	10.6	10.0	9.6	9.1	8.3
	13.5	13.5	13.5	13.5	13.5	13.2	13.2	12.3	12.3	12.0	12.0	12.0	11.6	11.3	11.0	10.0	9.4	8.6
	9.2	8.8	8.8	8.8	8.8	8.8	8.6	8.6	8.6	8.6	8.4	8.4	7.8	7.6	7.6	7.3	6.8	6.6
	7.5	7.5	7.2	7.2	7.2	7.2	7.2	7.0	7.0	6.8	6.8	6.8	6.6	6.4	6.2	6.0	5.8	5.6
	12.5	12.5	12.5	12.5	11.6	11.6	11.6	11.6	11.3	11.3	11.0	10.6	10.3	10.0	9.0	9.0	8.5	7.7
	13.5	13.2	12.3	13.2	12.3	12.3	12.3	12.3	12.0	12.5	11.3	11.3	11.3	11.0	10.6	9.6	8.8	8.0
	7.8	7.8	7.5	7.5	7.5	7.5	7.5	7.5	7.5	7.5	7.5	7.5	7.2	7.2	6.7	6.5	6.0	6.0

## Sheet: Sheet3
Lidocaine data
								Basal ERP values
S1-S1 =	550 ms	500 ms	480 ms	460 ms	440 ms	420 ms	400 ms	380 ms	360 ms	340 ms	320 ms	300 ms	280 ms	260 ms	240 ms	220 ms	200 ms	190 ms	180 ms	170 ms
	165	165	165	165	165	165	165	160	160	160	160	160	160	155	155	150	145	145	140	135
	150	150	150	150	150	150	150	150	150	150	150	145	145	145	145	140	130	130	125	120
	175	175	175	170	175	175	175	170	170	165	165	165	160	155	155	150	145	145	140	135
	175	175	175	170	170	170	170	170	170	165	165	160	155	155	150	145	140	135	135	130
	170	170	170	170	165	165	165	165	165	160	160	160	160	160	155	150	150	145	140	135
	175	175	175	175	175	175	175	175	175	170	170	165	165	160	160	155	145	140	140	135
	170	170	170	170	170	165	165	165	165	165	165	165	160	155	145	140	140	135	135	130
	150	150	155	155	150	150	150	150	150	150	150	145	145	140	135	135	135	130	125	120
								Lidocaine-induced ERP values
S1-S1 =	550 ms	500 ms	480 ms	460 ms	440 ms	420 ms	400 ms	380 ms	360 ms	340 ms	320 ms	300 ms	280 ms	260 ms	240 ms	220 ms	200 ms	190 ms
	170	170	170	170	170	170	170	170	170	170	170	165	165	165	165	160	155	155
	165	165	165	165	165	165	160	160	160	160	160	160	155	150	145	140	140	135
	175	175	175	175	175	175	175	175	175	175	170	170	165	165	160	155	150	145
	175	175	180	175	180	175	175	175	175	170	170	170	170	170	170	170	165	165
	180	180	180	175	175	175	175	175	175	175	175	170	170	165	160	160	155	145
	185	185	185	185	185	185	185	180	180	180	180	175	175	170	170	165	160	155
	185	180	180	180	180	180	180	180	175	175	175	170	165	165	165	155	150	145
	170	170	170	170	170	170	170	165	165	165	165	165	160	155	155	150	145	140
								Basal LV-to-RV conduction time values
S1-S1 =	550 ms	500 ms	480 ms	460 ms	440 ms	420 ms	400 ms	380 ms	360 ms	340 ms	320 ms	300 ms	280 ms	260 ms	240 ms	220 ms	200 ms	190 ms	180 ms	170 ms
	10	11	11	11	11	11	11	11	11	11	11	11	11	11	11	11	11	11	12	12
	10	10	10	10	10	10	10	10	10	10	10	10	10	10	10	10	10	10	10	10
	14	14	14	14	14	15	15	14	14	14	14	14	14	14	14	15	14	14	14	14
	13	13	13	13	13	13	14	14	14	14	14	14	14	14	14	14	14	14	14	14
	12	12	12	12	12	12	12	12	12	13	13	13	13	13	13	14	13	14	14	14
	17	17	17	17	17	17	17	17	17	17	17	17	17	17	17	17	17	17	18	17
	15	15	15	15	15	15	16	16	16	16	16	15	15	15	16	16	16	16	16	17
	11	11	10	10	11	11	11	11	12	12	12	12	12	12	12	12	12	12	12	12
							Lidocaine-induced LV-to-RV conduction time values
S1-S1 =	550 ms	500 ms	480 ms	460 ms	440 ms	420 ms	400 ms	380 ms	360 ms	340 ms	320 ms	300 ms	280 ms	260 ms	240 ms	220 ms	200 ms	190 ms
	10	10	10	10	10	10	10	10	10	10	10	10	10	10	10	10	10	10
	16	16	15	16	15	16	16	16	15	16	16	16	16	16	16	15	15	16
	16	16	16	16	16	16	16	16	16	16	16	16	16	16	16	16	16	16
	14	14	14	14	14	14	14	14	14	14	14	14	14	14	14	14	14	14
	12	12	12	12	12	12	12	12	12	12	13	13	13	13	13	13	13	13
	18	18	17	17	17	18	18	18	17	18	18	18	18	18	18	18	17	17
	15	15	15	15	15	15	15	16	15	16	16	15	16	16	17	17	17	17
	14	14	14	14	14	14	14	14	14	14	14	14	14	14	14	14	13	13
								Basal relative EW values
S1-S1 =	550 ms	500 ms	480 ms	460 ms	440 ms	420 ms	400 ms	380 ms	360 ms	340 ms	320 ms	300 ms	280 ms	260 ms	240 ms	220 ms	200 ms	190 ms	180 ms	170 ms
	16.5	15.0	15.0	15.0	15.0	15.0	15.0	14.5	14.5	14.5	14.5	14.5	14.5	14.0	14.0	13.6	13.1	13.1	11.6	11.2
	15.0	15.0	15.0	15.0	15.0	15.0	15.0	15.0	15.0	15.0	15.0	14.5	14.5	14.5	14.5	14.0	13.0	13.0	12.5	12.0
	12.5	12.5	12.5	12.1	12.5	11.6	11.6	12.1	12.1	11.7	11.7	11.7	11.4	11.0	11.0	10.0	10.3	10.3	10.0	9.6
	13.4	13.4	13.4	13.0	13.0	13.0	12.1	12.1	12.1	11.7	11.7	11.4	11.0	11.0	10.7	10.3	10.0	9.6	9.6	9.2
	14.1	14.1	14.1	14.1	13.7	13.7	13.7	13.7	13.7	12.3	12.3	12.3	12.3	12.3	11.9	10.7	11.5	10.3	10.0	9.6
	10.2	10.2	10.2	10.2	10.2	10.2	10.2	10.2	10.2	10.0	10.0	9.7	9.7	9.4	9.4	9.1	8.5	8.2	7.7	7.9
	11.3	11.3	11.3	11.3	11.3	11.0	10.3	10.3	10.3	10.3	10.3	11.0	10.6	10.3	9.0	8.7	8.7	8.4	8.4	7.6
	13.6	13.6	15.5	15.5	13.6	13.6	13.6	13.6	12.5	12.5	12.5	12.0	12.0	11.6	11.2	11.2	11.2	10.8	10.4	10.0
								Lidocaine-induced relative EW values
S1-S1 =	550 ms	500 ms	480 ms	460 ms	440 ms	420 ms	400 ms	380 ms	360 ms	340 ms	320 ms	300 ms	280 ms	260 ms	240 ms	220 ms	200 ms	190 ms
	17.0	17.0	17.0	17.0	17.0	17.0	17.0	17.0	17.0	17.0	17.0	16.5	16.5	16.5	16.5	16.0	15.5	15.5
	10.3	10.3	11.0	10.3	11.0	10.3	10.0	10.0	10.6	10.0	10.0	10.0	9.6	9.3	9.0	9.3	9.3	8.4
	10.9	10.9	10.9	10.9	10.9	10.9	10.9	10.9	10.9	10.9	10.6	10.6	10.3	10.3	10.0	9.6	9.3	9.0
	12.5	12.5	12.8	12.5	12.8	12.5	12.5	12.5	12.5	12.1	12.1	12.1	12.1	12.1	12.1	12.1	11.7	11.7
	15.0	15.0	15.0	14.5	14.5	14.5	14.5	14.5	14.5	14.5	13.5	13.0	13.0	12.6	12.3	12.3	11.9	11.1
	10.2	10.2	10.8	10.8	10.8	10.2	10.2	10.0	10.5	10.0	10.0	9.7	9.7	9.4	9.4	9.1	9.4	9.1
	12.3	12.0	12.0	12.0	12.0	12.0	12.0	11.2	11.6	10.9	10.9	11.3	10.3	10.3	9.7	9.1	8.8	8.5
	12.1	12.1	12.1	12.1	12.1	12.1	12.1	11.7	11.7	11.7	11.7	11.7	11.4	11.0	11.0	10.7	11.1	10.7

## Sheet: Sheet4
Mexiletine data
								Basal ERP values
S1-S1 =	550 ms	500 ms	480 ms	460 ms	440 ms	420 ms	400 ms	380 ms	360 ms	340 ms	320 ms	300 ms	280 ms	260 ms	240 ms	220 ms	200 ms	190 ms	180 ms	170 ms
	170	170	170	170	170	170	165	165	165	165	165	160	160	155	150	150	145	140	135	130
	175	175	175	175	170	175	175	175	170	170	170	165	165	160	155	150	145	140	135	130
	165	170	170	170	170	170	170	170	170	170	165	160	160	155	150	145	140	135	130	125
	150	150	150	150	150	150	150	150	150	150	150	150	145	145	145	140	135	135	130	125
	155	155	155	155	155	150	150	150	150	145	145	145	140	140	135	135	130	125	125	120
	165	160	160	160	160	160	155	155	155	150	150	150	145	145	145	140	140	135	130	125
	170	170	170	170	170	170	170	165	165	165	165	165	160	155	150	145	140	140	135	130
	150	150	150	150	150	150	150	150	150	150	145	145	145	145	140	135	130	130	130	130
								Mexiletine-induced ERP values
S1-S1 =	550 ms	500 ms	480 ms	460 ms	440 ms	420 ms	400 ms	380 ms	360 ms	340 ms	320 ms	300 ms	280 ms	260 ms	240 ms	220 ms	200 ms	190 ms	180 ms
	180	180	180	180	180	180	175	175	175	175	170	170	165	165	165	160	155	155	155
	180	180	180	180	180	180	180	180	180	180	175	175	175	170	165	160	150	145	145
	175	175	175	175	175	175	175	175	175	175	170	170	170	165	160	155	150	145	135
	170	170	170	170	170	170	170	165	165	165	165	160	160	155	155	150	140	135	135
	160	160	160	160	160	160	160	160	160	155	155	150	150	145	140	140	135	135	135
	165	165	165	165	165	165	165	165	165	165	165	160	160	160	155	155	155	155	150
	175	175	170	170	170	170	170	165	165	165	165	165	160	160	155	155	150	145	140
	160	160	160	160	160	160	160	160	155	155	155	155	150	150	145	140	140	140	135
								Basal LV-to-RV conduction time values
S1-S1 =	550 ms	500 ms	480 ms	460 ms	440 ms	420 ms	400 ms	380 ms	360 ms	340 ms	320 ms	300 ms	280 ms	260 ms	240 ms	220 ms	200 ms	190 ms	180 ms	170 ms
	14	14	13	13	13	14	14	13	13	13	14	13	13	13	13	13	13	13	13	13
	11	12	12	12	12	12	12	12	12	12	12	12	12	12	12	12	12	12	12	12
	10	10	10	10	10	10	10	11	11	11	11	11	11	11	11	11	11	11	11	12
	13	13	13	13	13	13	13	13	13	13	13	13	13	13	13	13	13	13	13	13
	17	17	16	17	17	17	17	17	17	17	17	17	17	17	17	17	17	17	17	17
	17	17	17	17	17	17	17	17	17	17	17	17	17	17	17	17	17	17	17	17
	13	13	13	13	13	13	13	13	13	13	13	13	13	13	13	14	14	14	14	14
	12	12	12	12	12	12	12	11	11	11	11	11	12	12	11	11	11	11	12	12
								Mexiletine-induced LV-to-RV conduction time values
S1-S1 =	550 ms	500 ms	480 ms	460 ms	440 ms	420 ms	400 ms	380 ms	360 ms	340 ms	320 ms	300 ms	280 ms	260 ms	240 ms	220 ms	200 ms	190 ms	180 ms
	13	13	14	14	14	15	14	14	14	14	14	14	14	14	14	15	15	15	14
	12	12	12	12	12	12	12	12	12	12	12	13	13	13	13	13	13	13	13
	10	10	10	11	11	11	11	11	11	11	11	11	11	11	11	11	11	11	11
	14	14	14	15	15	15	15	15	15	15	15	15	15	15	15	15	15	15	15
	18	18	18	18	18	18	18	18	18	18	18	18	18	18	18	18	18	18	18
	18	18	18	18	18	18	18	18	18	18	18	18	18	18	18	18	18	18	18
	13	13	13	13	13	13	13	13	14	14	14	14	14	15	15	15	15	15	15
	12	12	12	12	12	12	12	12	12	12	12	12	13	13	12	12	12	12	12
								Basal relative EW values
S1-S1 =	550 ms	500 ms	480 ms	460 ms	440 ms	420 ms	400 ms	380 ms	360 ms	340 ms	320 ms	300 ms	280 ms	260 ms	240 ms	220 ms	200 ms	190 ms	180 ms	170 ms
	12.1	12.1	13.0	13.0	13.0	12.1	11.7	12.6	12.6	12.6	11.7	12.3	12.3	11.9	11.5	11.5	11.1	10.7	10.3	10.0
	15.9	14.5	14.5	14.5	14.1	14.5	14.5	14.5	14.1	14.1	14.1	13.7	13.7	13.7	12.9	12.5	12.0	11.6	11.2	10.8
	16.5	17.0	17.0	17.0	17.0	17.0	17.0	15.4	15.4	15.4	15.0	14.5	14.5	14.0	13.6	13.1	12.7	12.2	11.8	10.4
	11.5	11.5	11.5	11.5	11.5	11.5	11.5	11.5	11.5	11.5	11.5	11.5	11.1	11.1	11.1	10.7	10.3	10.3	10.0	9.6
	9.1	9.1	9.6	9.1	9.1	8.8	8.8	8.8	8.8	8.5	8.5	8.5	8.2	8.2	7.9	7.9	7.6	7.3	7.3	7.0
	9.7	9.4	9.4	9.4	9.4	9.4	9.1	9.1	9.1	8.8	8.8	8.8	8.5	8.5	8.5	8.2	8.2	7.9	7.6	7.3
	13.0	13.0	13.0	13.0	13.0	13.0	13.0	12.6	12.6	12.6	12.6	12.6	12.3	12.3	11.5	10.3	10.0	10.0	9.6	9.2
	12.5	12.5	12.5	12.5	12.5	12.5	12.5	12.5	12.5	13.6	13.1	13.1	12.0	12.0	12.7	12.2	11.8	11.8	10.8	10.8
								Mexiletine-induced relative EW values
S1-S1 =	550 ms	500 ms	480 ms	460 ms	440 ms	420 ms	400 ms	380 ms	360 ms	340 ms	320 ms	300 ms	280 ms	260 ms	240 ms	220 ms	200 ms	190 ms	180 ms
	13.8	13.8	12.8	12.8	12.8	12.0	12.5	12.5	12.5	12.5	12.1	12.1	11.7	11.7	11.7	10.6	10.3	10.3	11.0
	15.0	15.0	15.0	15.0	15.0	15.0	15.0	15.0	15.0	15.0	14.5	13.4	13.4	13.0	12.6	12.3	11.5	11.1	11.1
	17.5	17.5	17.5	17.5	17.5	17.5	17.5	15.9	15.9	15.9	15.4	15.4	15.4	15.0	14.5	14.0	13.6	13.1	12.2
	12.1	12.1	12.1	11.3	11.3	11.3	11.3	11.0	11.0	11.0	11.0	10.6	10.6	10.3	10.3	10.0	9.3	9.0	9.0
	8.8	8.8	8.8	8.8	8.8	8.8	8.8	8.8	8.8	8.6	8.6	8.3	8.3	8.0	7.7	7.7	7.5	7.5	7.5
	9.1	9.1	9.1	9.1	9.1	9.1	9.1	9.1	9.1	9.1	9.1	8.8	8.8	8.8	8.6	8.6	8.6	8.6	8.3
	13.4	13.4	13.0	13.0	13.0	13.0	13.0	12.6	11.7	11.7	11.7	11.7	11.4	10.6	10.3	10.3	10.0	9.6	9.3
	13.3	13.3	13.3	13.3	13.3	13.3	13.3	13.3	12.9	12.9	12.9	12.9	11.5	11.5	12.0	11.6	11.6	11.6	11.2
